# Supplementary material for: Ruthenium(II) Complex with 8-Hydroxyquinoline Exhibits Antitumor Activity in Breast Cancer Cell Lines
Source: Cancers (Basel). 2025 Jan 9;17(2):195. doi: 10.3390/cancers17020195 (PMC11763687; doi:10.3390/cancers17020195)
Supplement: Supplementary file 1 [file cancers-17-00195-s001.zip]

Archive with 2 entries (2 files):
- cancers-3345894-Figure S1.pdf
- File S1. original Western blot images.pdf
